# Supplementary material for: Moisture Determination for Fine-Sized Copper Ore by Computer Vision and Thermovision Methods
Source: Sensors (Basel). 2023 Jan 20;23(3):1220. doi: 10.3390/s23031220 (PMC9920960; doi:10.3390/s23031220)
Supplement: Supplementary file 1 [file sensors-23-01220-s001.zip]

Archive with 1 entries (1 files):
- sensors-1554439-supplementary.ods
