# Supplementary material for: Moisture Determination for Fine-Sized Copper Ore by Computer Vision and Thermovision Methods
Source: Sensors (Basel). 2023 Jan 20;23(3):1220. doi: 10.3390/s23031220 (PMC9920960; doi:10.3390/s23031220)
Supplement: Supplementary file 1 [file sensors-23-01220-s001.zip › sensors-1554439-supplementary.ods]

## Sheet: title page
Article:
Moisture Determination for Fine-Sized Copper Ore by Computer Vision and Thermovision Methods
Authors:
Dariusz Buchczik, Sebastian Budzan, Oliwia Krauze and Roman Wyzgolik
Journal:
Sensors
— Supplementary materials —

## Sheet: moisture
Table S1. Exact values of relative moisture of the material (mass percentage), measured with moisture analyzer – experiment series 1 (with macro images).
particle size	approximate moisture
	0,50%	1,00%	3,00%	5,00%	7,00%	9,00%
<0.1 mm	0,375	1,401	1,943	4,693	6,373	8,614
0.1-0.2 mm	0,251	1,082	2,994	5,109	7,33	8,923
0.2-0.5 mm	0,568	1,028	3,117	4,932	6,916	8,847
0.5-1 mm	0,555	1,163	3,085	5,161	6,363	8,334
1-2 mm	0,303	1,001	2,895	4,473	6,325	8,186
mixture	0,557	1,019	2,743	5,136	7,111	9,294
Table S2. Exact values of relative moisture of the material (mass percentage), measured with moisture analyzer – experiment series 2 (with normal images).
particle size	approximate moisture
	0,50%	1,00%	3,00%	5,00%	7,00%	9,00%	11,00%
<0.1 mm	0,54	1,162	2,858	4,941	6,832	9,484	11,027
0.1-0.2 mm	0,511	1,012	2,697	4,918	6,914	8,748	10,792
0.2-0.5 mm	0,432	1,122	3,031	4,777	6,849	8,733	11,906
0.5-1 mm	0,516	1,011	2,964	4,954	7,449	8,633	10,478
1-2 mm	0,596	1,228	3,066	5,148	6,596	9,019	11,374
mixture	0,51	1,178	3,267	5,028	7,221	9,113	11,051

## Sheet: temperature
Table S3. Mean surface temperature [deg. C] from thermovision images; average value from all thermograms for given size fraction and moisture level; experiment series 1 (macro images).
particle size	approximate moisture
	0,50%	1,00%	3,00%	5,00%	7,00%	9,00%
<0.1 mm	25,98	25,8	25,56	25,19	25,4	25,43
0.1-0.2 mm	26,68	25,75	25,12	25,75	25,9	26,05
0.2-0.5 mm	25,12	23,2	20,55	22,33	24,13	23,96
0.5-1 mm	25,12	24,69	24,2	24,67	24,96	25,39
1-2 mm	26,52	25,35	24,97	25,03	25,3	25,88
mixture	26,3	25,94	25,3	25	24,7	25,18
Table S4. Mean surface temperature [deg. C] from thermovision images; average value from all thermograms for given size fraction and moisture level; experiment series 2 (normal images).
particle size	approximate moisture
	0,50%	1,00%	3,00%	5,00%	7,00%	9,00%	11,00%
<0.1 mm	26,43	25,5	24,7	25,2	24,88	25,375	26,225
0.1-0.2 mm	27,05	26,35	25,775	25,725	25,675	26,3	27,075
0.2-0.5 mm	28,025	26,825	26,2	26,65	26,25	26,9	27,25
0.5-1 mm	27,3	26,8	25,2	25	25,025	24,475	24,825
1-2 mm	26,225	25,35	25	25,3	25,15	25,35	25,425
mixture	26,56	27,63	25,38	25,5	25,7	25,58	26,13
Table S5. Mean surface temperature [deg. C] from thermovision images; individual value per thermogram; experiment series 1 (macro images).
particle size	approximate moisture
particle size	0,50%	1,00%	3,00%	5,00%	7,00%	9,00%
<0.1 mm	25,9	25,8	25,6	25,3	25,4	25,3
	25,8	25,9	25,6	25	25,5	25,5
	26	25,7	25,4	24,9	25,3	25,4
	26,2	25,4	25,6	25,1	25,4	25,3
		25,9	25,5	25,3	25,4	25,4
		26	25,5	25,4	25,4	25,7
		25,9	25,7	25,3	25,4
					25,6
					25,2
0.1-0.2 mm	26,7	25,8	25	26,1	26,5	26,2
	26,5	25,8	25	25,6	25,9	26,1
	26,7	25,7	25,1	25,6	25,9	26,1
	26,8	25,7	25,3	25,7	25,3	25,9
			25,2			25,9
						26,1
0.2-0.5 mm	25,1	23,4	21,8	21,8	24,2	24,1
	25	23,3	20,6	21	24,1	24,3
	25,1	23	20,2	20,7	24,1	24,1
	25,2	23,1	20,4	23,2	24,1	23,9
	25,2	23,2	20,4	23,5	24,1	23,9
			19,9	23,8	24,2	23,9
						23,5
0.5-1 mm	25,3	24,8	24,4	24,7	25	26
	25	24,5	24	24,8	25	25,5
	25	24,6	24,1	24,8	24,9	25,5
	25,1	24,9	24,1	24,5	24,9	25,4
	25,2	24,5	24,5	24,8	24,9	25,4
		24,5	24,2	24,7	24,9	25,3
		24,8	24,1	24,7	25	25,3
		24,9		24,5	25,1	25,3
				24,5		24,8
1-2 mm	26,5	25,4	24,9	25,4	25,3	25,8
	26,6	24,8	25,1	25,3	24,8	25,9
	26,5	25,5	24,9	25,1	25,3	25,8
	26,6	25,7	25,1	25,1	25,1	25,9
	26,4		25	25,1	26	26
			24,8	24,6
				24,6
mixture	26,2	26	25,4	25,9	24,7	26,1
	26,4	25,9	25,5	25,3	24,7	25,7
	26,3	25,8	25,2	25	24,6	25,2
	26,3	25,9	25,4	24,8	24,8	25
	26,3	26,1	25,2	24,8	24,6	25
	26,3		25,1	24,7	24,8	25,1
						24,7
						24,6
Table S6. Mean surface temperature [deg. C] from thermovision images; individual value per thermogram; experiment series 2 (normal images).
particle size	approximate moisture
	0,50%	1,00%	3,00%	5,00%	7,00%	9,00%	11,00%
<0.1 mm	26,5	26	24,8	25,4	24,8	24,8	26,6
	26,4	25,5	24,6	25,1	24,9	24,9	26,4
	26,4	25,4	24,7	25,2	25	25	26
		25,3	24,7	25,1	25	25	25,9
		25,3			24,7	24,7
0.1-0.2 mm	27,3	26,5	26	25,8	25,8	26,4	27,6
	27,1	26,5	25,5	25,7	25,7	26,3	27,3
	26,9	26,2	25,8	25,6	25,7	26,3	26,7
	26,9	26,2	25,8	25,8	25,5	26,2	26,7
0.2-0.5 mm	28,2	27	26,3	27,1	26,6	27,3	27,9
	28,2	26,8	26,3	26,8	26,1	27,2	27,4
	27,8	26,8	26,1	26,5	26,1	26,6	26,9
	27,9	26,7	26,1	26,2	26,2	26,5	26,8
0.5-1 mm	28	27,3	25,3	25,1	25,1	24,9	25
	27,5	27	25,2	25	25	24,5	24,9
	26,9	26,4	25,2	25	24,9	24,4	24,7
	26,8	26,5	25,1	24,9	25,1	24,1	24,7
1-2 mm	26,3	25,4	25,2	25,4	25,3	25,6	25,6
	26,4	25,5	25	25,4	25,2	25,5	25,5
	26	25,3	24,9	25,2	25,1	25,2	25,3
	26,2	25,2	24,9	25,2	25	25,1	25,3
mixture	25,9	28	25,8	25,7	26,5	25,8	26,4
	26,4	27,5	25,7	25,7	26,1	25,6	26,3
	26,5	27,4	25,5	25,4	25,4	25,6	25,9
	26,8		25	25,2	25,3	25,5
	27		24,9		25,2	25,4

## Sheet: intensity
Table S7. Normalised values of median intensity of vision images; average value from all four images for given size fraction and moisture level; normal images (standard lens).
particle size	approximate moisture
	0,50%	1,00%	3,00%	5,00%	7,00%	9,00%	11,00%
<0.1 mm	0,85	0,80	0,71	0,66	0,39	0,21	0,19
0.1-0.2 mm	0,85	0,80	0,67	0,26	0,25	0,26	0,16
0.2-0.5 mm	0,73	0,72	0,37	0,15	0,16	0,28	0,24
0.5-1 mm	0,80	0,77	0,20	0,15	0,17	0,19	0,16
1-2 mm	1,00	0,87	0,29	0,16	0,16	0,15	0,16
mixture	0,70	0,69	0,58	0,30	0,21	0,21	0,20
Table S8. Non-normalised values of median intensity of vision images; average value from all four images for given size fraction and moisture level; normal images (standard lens).
particle size	approximate moisture
	0,50%	1,00%	3,00%	5,00%	7,00%	9,00%	11,00%
<0.1 mm	140,25	132,25	117,50	108,25	64,50	35,25	32,00
0.1-0.2 mm	139,75	131,50	110,50	42,75	41,25	42,25	26,25
0.2-0.5 mm	120,25	119,50	61,75	24,00	25,75	46,25	40,00
0.5-1 mm	132,50	127,75	33,25	24,25	28,75	31,00	26,75
1-2 mm	165,25	144,00	48,25	25,75	27,00	25,50	26,75
mixture	115,25	114,50	96,00	48,75	34,25	34,00	33,50
Table S9. Normalised values of median intensity of vision images; individual value per image; normal images (standard lens).
particle size	approximate moisture
	0,50%	1,00%	3,00%	5,00%	7,00%	9,00%	11,00%
<0.1 mm	0,87	0,81	0,73	0,67	0,40	0,21	0,19
	0,82	0,78	0,70	0,62	0,38	0,21	0,19
	0,90	0,84	0,73	0,70	0,41	0,23	0,21
	0,82	0,77	0,68	0,64	0,38	0,21	0,18
0.1-0.2 mm	0,85	0,81	0,69	0,27	0,26	0,27	0,16
	0,82	0,77	0,65	0,25	0,24	0,25	0,15
	0,88	0,83	0,70	0,27	0,27	0,27	0,18
	0,82	0,77	0,64	0,24	0,24	0,24	0,15
0.2-0.5 mm	0,74	0,73	0,39	0,16	0,16	0,28	0,22
	0,71	0,71	0,35	0,13	0,15	0,27	0,25
	0,75	0,75	0,39	0,16	0,16	0,29	0,25
	0,71	0,70	0,36	0,13	0,15	0,27	0,25
0.5-1 mm	0,80	0,81	0,22	0,15	0,17	0,19	0,18
	0,79	0,77	0,19	0,15	0,17	0,18	0,16
	0,84	0,77	0,21	0,16	0,18	0,20	0,17
	0,78	0,73	0,19	0,14	0,18	0,18	0,15
1-2 mm	1,00	0,89	0,31	0,16	0,18	0,16	0,17
	1,00	0,88	0,27	0,15	0,15	0,15	0,15
	1,04	0,88	0,31	0,17	0,18	0,17	0,17
	0,96	0,84	0,28	0,14	0,15	0,14	0,16
mixture	0,73	0,71	0,59	0,32	0,22	0,21	0,21
	0,66	0,67	0,59	0,30	0,19	0,19	0,19
	0,73	0,71	0,57	0,27	0,22	0,22	0,21
	0,68	0,68	0,57	0,28	0,19	0,21	0,19
Table S10. Non-normalised values of median intensity of vision images; individual value per image; normal images (standard lens).
particle size	approximate moisture
	0,50%	1,00%	3,00%	5,00%	7,00%	9,00%	11,00%
<0.1 mm	143	134	121	110	66	35	32
	135	129	115	103	63	34	31
	148	139	121	115	67	38	35
	135	127	113	105	62	34	30
0.1-0.2 mm	141	134	114	45	43	44	27
	136	128	107	42	39	42	25
	146	137	116	45	44	44	29
	136	127	105	39	39	39	24
0.2-0.5 mm	122	121	65	27	27	47	36
	118	117	58	22	25	45	41
	124	124	65	26	27	48	42
	117	116	59	21	24	45	41
0.5-1 mm	132	134	36	24	28	32	29
	131	128	32	24	28	30	26
	138	128	34	26	30	33	28
	129	121	31	23	29	29	24
1-2 mm	165	147	51	27	29	27	28
	166	145	44	25	25	24	25
	172	146	51	28	29	28	28
	158	138	47	23	25	23	26
mixture	120	117	97	53	36	35	35
	109	111	98	50	32	31	32
	120	117	95	45	37	36	35
	112	113	94	47	32	34	32

## Sheet: saturation
Table S11. Normalised values of median saturation of vision images; average value from all four images for given size fraction and moisture level; normal images (standard lens).
particle size	approximate moisture
	0,50%	1,00%	3,00%	5,00%	7,00%	9,00%	11,00%
<0.1 mm	0,37	0,37	0,37	0,48	0,61	0,66	0,69
0.1-0.2 mm	0,44	0,40	0,47	0,59	0,78	0,71	0,72
0.2-0.5 mm	0,41	0,37	0,68	0,98	1,00	0,74	0,69
0.5-1 mm	0,37	0,32	0,76	0,86	0,80	0,77	0,80
1-2 mm	0,32	0,30	0,80	0,74	0,73	0,70	0,71
mixture	0,50	0,46	0,66	0,83	0,95	0,86	0,69
Table S12. Non-normalised values of median saturation of vision images; average value from all four images for given size fraction and moisture level; normal images (standard lens).
particle size	approximate moisture
	0,50%	1,00%	3,00%	5,00%	7,00%	9,00%	11,00%
<0.1 mm	17,50	17,50	17,50	22,75	29,25	31,75	33,00
0.1-0.2 mm	21,00	19,00	22,50	28,00	37,25	34,00	34,50
0.2-0.5 mm	19,75	17,75	32,25	47,00	47,75	35,25	33,00
0.5-1 mm	17,75	15,50	36,50	41,00	38,00	36,75	38,00
1-2 mm	15,50	14,25	38,00	35,50	35,00	33,25	33,75
mixture	24,00	21,75	31,50	39,50	45,25	41,25	32,75
Table S13. Normalised values of median saturation of vision images; individual value per image; normal images (standard lens).
particle size	approximate moisture
	0,50%	1,00%	3,00%	5,00%	7,00%	9,00%	11,00%
<0.1 mm	0,34	0,31	0,31	0,38	0,50	0,65	0,63
	0,38	0,38	0,40	0,52	0,61	0,71	0,73
	0,34	0,36	0,38	0,44	0,59	0,63	0,63
	0,42	0,42	0,38	0,57	0,75	0,67	0,77
0.1-0.2 mm	0,40	0,34	0,42	0,54	0,67	0,63	0,67
	0,46	0,42	0,52	0,57	0,86	0,73	0,77
	0,42	0,38	0,42	0,57	0,71	0,67	0,67
	0,48	0,46	0,52	0,67	0,88	0,82	0,77
0.2-0.5 mm	0,38	0,31	0,59	0,84	0,88	0,63	0,65
	0,44	0,40	0,73	1,05	1,07	0,82	0,71
	0,38	0,34	0,63	0,94	0,92	0,65	0,63
	0,46	0,44	0,75	1,11	1,13	0,86	0,77
0.5-1 mm	0,36	0,29	0,67	0,82	0,77	0,71	0,75
	0,38	0,31	0,80	0,90	0,82	0,82	0,82
	0,36	0,34	0,75	0,77	0,77	0,69	0,77
	0,40	0,36	0,84	0,94	0,82	0,86	0,84
1-2 mm	0,29	0,27	0,71	0,67	0,67	0,63	0,69
	0,34	0,29	0,86	0,77	0,77	0,77	0,71
	0,31	0,29	0,65	0,69	0,71	0,63	0,69
	0,36	0,34	0,96	0,84	0,77	0,75	0,73
mixture	0,46	0,42	0,59	0,71	0,84	0,77	0,63
	0,52	0,48	0,69	0,88	1,03	0,94	0,73
	0,48	0,42	0,63	0,82	0,86	0,80	0,63
	0,54	0,50	0,73	0,90	1,07	0,94	0,75
Table S14. Non-normalised values of median saturation of vision images; individual value per image; normal images (standard lens).
particle size	approximate moisture
	0,50%	1,00%	3,00%	5,00%	7,00%	9,00%	11,00%
<0.1 mm	16	15	15	18	24	31	30
	18	18	19	25	29	34	35
	16	17	18	21	28	30	30
	20	20	18	27	36	32	37
0.1-0.2 mm	19	16	20	26	32	30	32
	22	20	25	27	41	35	37
	20	18	20	27	34	32	32
	23	22	25	32	42	39	37
0.2-0.5 mm	18	15	28	40	42	30	31
	21	19	35	50	51	39	34
	18	16	30	45	44	31	30
	22	21	36	53	54	41	37
0.5-1 mm	17	14	32	39	37	34	36
	18	15	38	43	39	39	39
	17	16	36	37	37	33	37
	19	17	40	45	39	41	40
1-2 mm	14	13	34	32	32	30	33
	16	14	41	37	37	37	34
	15	14	31	33	34	30	33
	17	16	46	40	37	36	35
mixture	22	20	28	34	40	37	30
	25	23	33	42	49	45	35
	23	20	30	39	41	38	30
	26	24	35	43	51	45	36
